# Supplementary material for: Metabolic Alterations in NADSYN1-Deficient Cells
Source: Metabolites. 2023 Dec 12;13(12):1196. doi: 10.3390/metabo13121196 (PMC10745350; doi:10.3390/metabo13121196)
Supplement: Supplementary file 1 [file metabolites-13-01196-s001.zip]

Archive with 1 entries (1 files):
- metabolites-2705250-supplementary.pdf
